# Supplementary material for: Novel 1,2,3-Triazole-Based Benzothiazole Derivatives: Efficient Synthesis, DFT, Molecular Docking, and ADMET Studies
Source: Molecules. 2022 Dec 5;27(23):8555. doi: 10.3390/molecules27238555 (PMC9740823; doi:10.3390/molecules27238555)
Supplement: Supplementary file 1 [file molecules-27-08555-s001.zip]

Archive with 1 entries (1 files):
- molecules-2045161-supplementary.pdf
